# Supplementary material for: Association between complicated liver cirrhosis and the risk of hepatocellular carcinoma in Taiwan
Source: PLoS One. 2017 Jul 24;12(7):e0181858. doi: 10.1371/journal.pone.0181858 (PMC5524412; doi:10.1371/journal.pone.0181858)
Supplement: S1 Dataset — (XLS) [file pone.0181858.s001.xls]

## Sheet: Table1
Table 1. Demographic characteristics of cirrhotic patients with and without cirrhotic-complications in initial hospitalization
match 為性別、年齡、Alcohol-related、Hypertension、Hyperlipidemia、DM、診斷年
	Characteristics	With complications (n=2568)			Without complications (n=2568)			p-value
		N	%		N	%
	Male	1825	0.71067		1784	0.694704		0.2107
	Age, years (mean±SD)	57.08±15.43			57.63±15.63			0.2062
	Charlson score
	≥ 3	1503	0.58528		1265	0.492601
1	Acute myocardial infarction	24	0.00934579		33	0.0128505		0.2307
2	Congestive heart failure	208	0.0809969		199	0.0774922		0.642
3	Peripheral vascular disease	34	0.0132399		48	0.0186916		0.1191
4	Connective tissue disorder	33	0.0128505		30	0.0116822		0.7037
5	Diabetes	656	0.255452		607	0.236371		0.1124
6	Diabetes complications	173	0.0673676		141	0.0549065		0.0624
7	Paraplegia	20	0.00778816		25	0.0097352		0.4541
8	Metastatic cancer	73	0.0284268		82	0.0319315		0.463
9	HIV	3	0.00116822		6	0.00233645		0.3169
	Comorbidity
10	Alcohol-related	766	0.298287		743	0.28933		0.4811
11	Hypertension	604	0.235202		588	0.228972		0.5969
12	Hyperlipidemia	206	0.0802181		210	0.0817757		0.8379
12	DM	696	0.271028		653	0.254283		0.1728
dx_year	收案年分
	1997	69	0.0268692		65	0.0253115		0.7043
	1998	67	0.0260903		69	0.0268692
	1999	67	0.0260903		64	0.0249221
	2000	62	0.0241433		76	0.029595
	2001	97	0.0377726		101	0.0393302
	2002	98	0.038162		109	0.0424455
	2003	154	0.0599688		156	0.0607477
	2004	178	0.0693146		167	0.0650312
	2005	271	0.10553		256	0.0996885
	2006	245	0.095405		230	0.0895639
	2007	246	0.0957944		229	0.0891745
	2008	258	0.100467		243	0.0946262
	2009	239	0.0930685		257	0.100078
	2010	290	0.112928		270	0.10514
	2011	227	0.0883956		276	0.107477

## Sheet: Table2
Table 2. Adjusted hazard ratios for the occurrence of hepatocellular carcinoma (HCC) during the follow-up period following first hospitalization by using competing risk analysis
	Variable	Multivariate analysis
		HR	95% CI		p-value
	Group
	Without complications	1
	Complications	1.226	1.097	1.37	0.0003
	Age	1.012	1.008	1.015	<.0001
	Male	0.843	0.742	0.958	0.009
cci5	Alcohol-related	1.928	1.647	2.258	<.0001
cci6	Hypertension	1.162	1.003	1.346	0.0457
cci7	Hyperlipidemia	1.255	0.99	1.59	0.0607
cci8	DM	0.895	0.785	1.02	0.096
	收案年分	0.994	0.981	1.008	0.403

## Sheet: Table3
Table 3. Outcomes of the study population
	Characteristics	With complications (n=2568)		Patients with HP therapy (≦90天) (n=3066)			Without complications (n=2568)		Patients without HP therapy (n=58916)					Characteristics	With complications (n=2568)			Without complications (n=2568)			p-value
		male (n=1825)	%	female (n=743)	%		male (n=1784)	%	female (n=784)	%				Endpoint(competing risk)
	Endpoint													發生肝癌前就死亡	697	0.271417		525	0.204439		<.0001
	肝癌	470	0.257534	208	0.279946		393	0.220291	198	0.252551
	death	719	0.393973	317	0.426649		524	0.293722	250	0.318878
	Characteristics	With complications (n=2568)		Patients with HP therapy (≦90天) (n=3066)			Without complications (n=2568)		Patients without HP therapy (n=58916)
cci5		alcohol (n=766)	%	non-alcohol (n=1802)	%		alcohol (n=743)	%	non-alcohol (n=1825)	%
	Endpoint
	肝癌	123	0.160574	555	0.307991		97	0.130552	494	0.270685
	death	262	0.342037	774	0.429523		183	0.246299	591	0.323836
	Characteristics	With complications (n=2568)		Patients with HP therapy (≦90天) (n=3066)			Without complications (n=2568)		Patients without HP therapy (n=58916)
cci6		Hypertension (n=604)	%	non-Hypertension (n=1964)	%		Hypertension (n=588)	%	non-Hypertension (n=1980)	%
	Endpoint
	肝癌	148	0.245033	530	0.269857		138	0.234694	453	0.228788
	death	284	0.470199	752	0.382892		193	0.328231	581	0.293434
	若是DM,或是hypertension跑出來有意義，則提供相同表格，若沒意義則不必。我猜沒意義。
	DM、Hyperlipidemia在Table2中，跑出來並不顯著，所以就沒有做類似的分析。後面figure的部分也沒有做喔!

## Sheet: Figure1依造有無併發症
Figure 1. Cumulative incidence curves for the hepatocellular carcinoma (HCC) according to the presence of baseline cirrhotic-related complications, by using competing risk analysis
	Group	N	1年	2年	3年	4年	5年	6年	7年	8年	9年	10年	p-value
	Complications	2568	0.13183	0.17415	0.20876	0.24055	0.26614	0.287	0.30829	0.3295	0.33941	0.35559	0.0015
	Without complications	2568	0.13339	0.16118	0.17863	0.19605	0.215	0.23581	0.25446	0.26642	0.27675	0.29086

## Sheet: Figure2依照性別
Figure 2. Cumulative incidence curves for the hepatocellular carcinoma (HCC) according to the gender, by using competing risk analysis
	Group	N	1年	2年	3年	4年	5年	6年	7年	8年	9年	10年	p-value
	Male	3609	0.13242	0.16608	0.18836	0.21156	0.23233	0.24886	0.26924	0.28301	0.29204	0.30798	0.0239
	Female	1527	0.13295	0.17072	0.20589	0.23229	0.25906	0.28903	0.30811	0.33192	0.3448	0.35856

## Sheet: Fig3依照有無喝酒
Figure 3. Cumulative incidence curves for the hepatocellular carcinoma (HCC) according to the presence of alcoholism, by using competing risk analysis
	Group	N	1年	2年	3年	4年	5年	6年	7年	8年	9年	10年	p-value
	Alcohol	1509	0.06453	0.0883	0.10529	0.13063	0.14417	0.16158	0.17974	0.1938	0.20571	0.2126	<.0001
	Non-Alcohol	3627	0.16094	0.20028	0.22982	0.25339	0.27889	0.30036	0.32066	0.33781	0.34728	0.3644

## Sheet: Fig4依照有Hypertension
Figure 3. Cumulative incidence curves for the hepatocellular carcinoma (HCC) according to the presence of Hypertension, by using competing risk analysis
	Group	N	1年	2年	3年	4年	5年	6年	7年	8年	9年	10年	p-value
	Hypertension	1192	0.14458	0.17811	0.20382	0.2282	0.25438	0.2764	0.29081	0.3092	0.32105	0.32558	0.3617
	Non-Hypertension	3944	0.12896	0.16426	0.1905	0.21465	0.23639	0.25673	0.27818	0.29474	0.30475	0.32225
